# Supplementary material for: A Standard Procedure for In Vitro Digestion Using Rumen Fermenters: A Collaborative Study
Source: Animals (Basel). 2022 Oct 19;12(20):2842. doi: 10.3390/ani12202842 (PMC9597798; doi:10.3390/ani12202842)
Supplement: Supplementary file 1 [file animals-12-02842-s001.zip]

Archive with 1 entries (1 files):
- animals-1959249-supplementary.pdf
